# Supplementary material for: Host-driven temperature dependence of Deformed wing virus infection in honey bee pupae
Source: Commun Biol. 2023 Mar 27;6:333. doi: 10.1038/s42003-023-04704-6 (PMC10042853; doi:10.1038/s42003-023-04704-6)
Supplement: Supplementary file 4 — Supplementary Data 1 [file 42003_2023_4704_MOESM4_ESM.zip]

Archive with 4 entries (4 files):
- pupal.infection.v0.csv
- bee.rates.csv
- protease.rates.csv
- SS.model.parameters.v0.csv
