# Supplementary material for: Host-driven temperature dependence of Deformed wing virus infection in honey bee pupae
Source: Commun Biol. 2023 Mar 27;6:333. doi: 10.1038/s42003-023-04704-6 (PMC10042853; doi:10.1038/s42003-023-04704-6)
Supplement: Supplementary file 4 — Supplementary Data 1 [file 42003_2023_4704_MOESM4_ESM.zip › SS.model.parameters.v0.csv]

Organism	Trait	Term	Estimate	SE	Lower	Upper
Virus	Protease	r_tref	33.43333333333332	3.5101394024540826	26.413054528425157	40.45361213824149
Virus	Protease	e	0.2996339377007618	0.07354587489606879	0.15254218790862423	0.44672568749289937
Virus	Protease	eh	1.282068010370808	0.1021388934716269	1.0777902234275543	1.4863457973140617
Virus	Protease	th	30.23981301528911	2.596687729122487	25.046437557044136	35.43318847353408
Virus	Infection	r_tref	60391.02526437675	17843.487257639026	24704.0507490987	96077.99977965481
Virus	Infection	e	1.184466044503262	0.23552409684504028	0.7134178508131814	1.6555142381933425
Virus	Infection	eh	18.29955449661192	10.164169649678856	-2.0287848027457933	38.62789379596963
Virus	Infection	th	35.01748931436417	0.7694290005227029	33.478631313318765	36.556347315409575
Bee	Respiration	r_tref	0.6105437512780229	0.04508593560157648	0.5203718800748699	0.7007156224811758
Bee	Respiration	e	0.9186495783249885	0.07948964248769001	0.7596702933496084	1.0776288633003686
Bee	Respiration	eh	4.150289661053571	4.330351995415982	-4.510414329778393	12.810993651885536
Bee	Respiration	th	40.733889418051874	1.8382807465345061	37.057327924982864	44.41045091112088
Bee	Development.time	r_tref	0.012437464054543431	0.0062340088485238025	-3.0553642504174e-5	0.024905481751591036
Bee	Development.time	e	1.0596611066140462	0.27977042207759456	0.5001202624588571	1.6192019507692352
Bee	Development.time	eh	51.55016471643303	151.18776639331412	-250.82536807019522	353.92569750306126
Bee	Development.time	th	37.1928604937237	0.5755455380308593	36.04176941766198	38.34395156978542
Bee	Force	r_tref	0.3925861199334271	0.03257949681366189	0.3274271263061034	0.45774511356075087
Bee	Force	e	0.8280108733828306	0.06169761146067831	0.704615650461474	0.9514060963041873
Bee	Force	eh	2.4398410344032833	0.08484316114435644	2.27015471211457	2.6095273566919963
Bee	Force	th	40.796763588536045	0.6195708378988735	39.5576219127383	42.03590526433379
